# Supplementary material for: Monitoring Drought Stress in Common Bean Using Chlorophyll Fluorescence and Multispectral Imaging
Source: Plants (Basel). 2023 Mar 21;12(6):1386. doi: 10.3390/plants12061386 (PMC10059887; doi:10.3390/plants12061386)
Supplement: Supplementary file 1 [file plants-12-01386-s001.zip]

Archive with 1 entries (1 files):
- plants-2257136-supplementary.xlsx
