# Supplementary material for: Monitoring Drought Stress in Common Bean Using Chlorophyll Fluorescence and Multispectral Imaging
Source: Plants (Basel). 2023 Mar 21;12(6):1386. doi: 10.3390/plants12061386 (PMC10059887; doi:10.3390/plants12061386)
Supplement: Supplementary file 1 [file plants-12-01386-s001.zip › plants-2257136-supplementary.xlsx]

## Sheet: S1
Supplementary Table S1. The results of the repeated measures ANOVA and ANOVA test with SLICE option.
a) ANOVA for repeated measures
b) ANOVA test with SLICE option to examine the significance of treatments within time
	Source	Traits
		DV	PH	TLA	LAI	LANG	LINC	LPD	RRed	RGreen	RBlue	RFarRed	RNIR	RSpcGrn	HUE	SAT	VAL	CHI	ARI	GLI	NDVI	PSRI	Fv/Fm	Fq'/Fm'	ETR	NPQ	qP	qN	qL	ɸno
(a) ANOVA with Repeated measures	Treatment (T)	<.0001	0.4896	<.0001	<.0001	0.1512	0.2377	0.0301	0.2722	0.0026	0.0078	0.0441	0.2569	0.0007	0.1325	<.0001	0.003	0.0011	0.0005	<.0001	0.0077	0.8202	0.029	0.1601	0.1466	0.2327	0.1388	0.4782	0.0848	0.063
	Measurement Time (MT)	<.0001	<.0001	<.0001	<.0001	<.0001	<.0001	<.0001	<.0001	<.0001	<.0001	<.0001	<.0001	<.0001	<.0001	<.0001	<.0001	<.0001	<.0001	<.0001	<.0001	<.0001	<.0001	<.0001	<.0001	<.0001	<.0001	<.0001	<.0001	<.0001
	T x MT	<.0001	<.0001	<.0001	<.0001	<.0001	<.0001	0.004	<.0001	<.0001	0.0008	<.0001	0.0012	<.0001	<.0001	<.0001	<.0001	<.0001	0.0004	<.0001	<.0001	0.0238	0.1441	<.0001	<.0001	<.0001	<.0001	<.0001	0.0006	<.0001
(b) Treatments within Measurement Time	1 DAT	0.6376	0.5993	0.5767	0.6002	0.3759	0.7881	0.9117	0.1739	0.2584	0.1875	0.4788	0.772	0.2453	0.4601	0.2421	0.2326	0.4634	0.4161	0.1879	0.6942	0.9998	0.1428	0.001	0.0652	0.0618	0.0121	0.2005	0.0664	0.8762
	2 DAT	0.0985	0.4695	0.1553	0.1563	0.0025	0.0199	0.2222	0.8728	0.7996	0.5447	0.0552	<.0001	0.7043	0.8243	0.6408	0.7779	0.1991	0.0003	0.6844	0.8818	0.9773	0.9262	0.0814	0.0364	0.0155	0.0384	0.0002	0.0714	0.0008
	3 DAT	0.0049	0.6286	0.0039	0.0032	0.0055	0.033	0.0657	0.604	0.0894	0.0454	0.9548	0.5901	0.0437	0.8048	0.0152	0.1284	0.0924	0.0439	0.0177	0.3802	0.76	0.0979	0.0001	0.0478	0.039	0.0207	0.0236	0.5158	0.9613
	4 DAT	<.0001	0.6225	<.0001	<.0001	0.0103	0.0544	0.0114	0.1043	0.0005	0.0016	0.2052	0.6858	<.0001	0.0558	<.0001	0.0005	0.0006	0.0017	0.0002	0.4537	0.5623	0.0014	0.0034	0.205	0.0234	0.0886	0.035	0.6418	0.0213
	5 DAT	<.0001	0.3948	<.0001	<.0001	0.082	0.0457	0.0004	0.0089	<.0001	0.0002	<.0001	0.0249	<.0001	<.0001	<.0001	<.0001	0.0001	0.0483	<.0001	0.1267	0.5515	0.0204	0.0002	<.0001	<.0001	0.0006	0.0035	0.0234	0.0003
	8 DAT	<.0001	0.0774	<.0001	<.0001	<.0001	<.0001	0.0444	0.0011	<.0001	0.0013	<.0001	0.591	<.0001	<.0001	<.0001	<.0001	<.0001	<.0001	<.0001	<.0001	0.489	0.0717	<.0001	<.0001	<.0001	<.0001	<.0001	0.0014	<.0001

## Sheet: S2
Supplementary Table S2. The least-square means for partitioned F-tests (SLICE option) to examine the significance of treatments within time.
		The least square means for partitioned F-tests (SLICE option) to examine the significance of treatments within time	Post hoc comparisons of the means were performed using Tukey’s HSD test at P < 0.05	Treatment	Measurement Time	DV (cm3)		PH (mm)		TLA (cm2)		LAI (mm2 mm-2)		LANG (°)		LINC (mm2 mm-2)		LPD (mm)		RRed		RGreen		RBlue		RFarRed		RNIR		RSpcGrn		HUE		SAT		VAL		CHI		ARI		GLI		NDVI		PSRI		Fv/Fm
				D30	1 DAT	146.377	A	66.2868	AB	22.0826	A	0.0201	A	42.6786	A	1.48355	A	22.4582	A	2161.2	A	3476	A	1553.2	A	7155.3	A	23518.8	A	3972	A	101.7	A	0.5477	A	0.0531	A	2.3153	A	2.8247	A	0.420168	A	0.765001	A	0.008234	A	0.7417	A
				D50	1 DAT	173.608	A	69.7018	AB	25.1472	A	0.0229	A	41.118	A	1.53753	A	23.8656	A	2226.6	A	3590.3	A	1601.7	A	7237.8	A	23317.7	A	4105.5	A	101.73	A	0.5488	A	0.0549	A	2.2463	A	2.6279	A	0.419609	A	0.767566	A	0.009474	A	0.733	A
		different letters indicate significant difference		D70	1 DAT	203.652	A	71.1289	A	28.4509	A	0.0257	A	43.0874	A	1.47995	A	23.2697	A	2206.9	A	3667	A	1532.3	A	7276.4	A	23044.3	A	4213.5	A	101.52	A	0.5787	A	0.056	A	2.187	A	2.4429	A	0.463206	A	0.782458	A	0.008812	A	0.7309	A
				Control	1 DAT	162.701	A	64.2615	B	25.4508	A	0.0232	A	39.7464	A	1.57766	A	24.0471	A	2112.5	A	3480.2	A	1537.8	A	6960.9	A	22708.2	A	4002.6	A	102.76	A	0.5553	A	0.053	A	2.2797	A	2.5499	A	0.438512	A	0.782097	A	0.009017	A	0.7271	A
				D30	2 DAT	266.795	A	77.1052	A	34.7136	A	0.0315	A	37.3351	AB	1.66061	AB	30.4892	A	2214.6	A	3659.7	A	1573.6	A	7987.9	A	27284.8	A	4226.2	A	102.06	A	0.5645	A	0.0558	A	2.4081	A	3.2041	A	0.458858	A	0.786004	A	0.006167	A	0.7561	A
				D50	2 DAT	293.037	A	78.8531	A	37.3804	A	0.0338	A	40.9935	A	1.53755	B	29.9281	A	2251.9	A	3710.7	A	1616.3	A	7388.3	A	24104.9	AB	4278.9	A	102.16	A	0.5609	A	0.0565	A	2.2781	A	2.4931	AB	0.456565	A	0.783524	A	0.008484	A	0.7525	A
				D70	2 DAT	376.818	A	83.8464	A	44.7886	A	0.0406	A	40.5861	A	1.55752	B	30.3475	A	2221.2	A	3747.7	A	1584.1	A	7361.5	A	23956.7	AB	4339.8	A	102.63	A	0.5749	A	0.0572	A	2.2675	A	2.3682	B	0.481311	A	0.797455	A	0.006167	A	0.7544	A
				Control	2 DAT	301.887	A	75.3533	A	39.77	A	0.0359	A	33.7437	B	1.85537	A	34.3814	A	2209.1	A	3761.8	A	1570.8	A	7286.4	A	23579.1	B	4366.6	A	102.72	A	0.5805	A	0.0574	A	2.2432	A	2.2417	B	0.469409	A	0.785759	A	0.011477	A	0.7523	A
				D30	3 DAT	312.812	C	82.0574	A	38.2062	B	0.0344	B	32.3357	B	1.90154	A	36.1103	A	2106.5	A	3429.2	A	1608.2	AB	7137.4	A	25059	A	3960.2	B	104.06	A	0.5267	B	0.0526	A	2.5272	A	2.9576	A	0.40865	B	0.782227	A	-0.002694	A	0.7842	A
				D50	3 DAT	350.818	BC	83.119	A	43.0819	AB	0.0389	AB	38.0424	AB	1.65975	AB	33.3618	A	2179	A	3554.9	A	1664.1	A	7230.9	A	24907.8	A	4106.5	AB	103.96	A	0.5296	B	0.0542	A	2.4558	A	2.7242	A	0.43571	AB	0.789668	A	-0.0023	A	0.7795	A
				D70	3 DAT	459.695	A	88.5241	A	51.6871	A	0.0468	A	39.157	A	1.59938	B	34.5268	A	2134.1	A	3565.1	A	1618.7	AB	7184	A	24880.6	A	4139.5	AB	104.43	A	0.5441	AB	0.0544	A	2.4754	A	2.6538	AB	0.467344	A	0.813686	A	-0.000999	A	0.778	A
				Control	3 DAT	435.054	AB	82.4758	A	52.9462	A	0.048	A	34.5015	AB	1.80122	AB	39.5282	A	2157.9	A	3719.1	A	1563.4	B	7251.4	A	24043.1	A	4338.2	A	103.59	A	0.5776	A	0.0567	A	2.3215	A	2.2929	B	0.474454	A	0.799438	A	0.00995	A	0.7683	A
				D30	4 DAT	340.815	C	83.6227	A	41.3425	B	0.0373	B	32.9557	B	1.87137	A	36.0363	AB	1997.9	A	3178	B	1638.3	AB	6770	A	25153.1	A	3665.9	B	106.58	A	0.482	B	0.0485	B	2.7308	A	3.2939	A	0.383411	C	0.797712	A	-0.011197	A	0.7973	A
				D50	4 DAT	386.402	BC	84.4943	A	46.1623	B	0.0418	B	35.9103	AB	1.74789	A	36.5131	AB	2111.4	A	3386.4	B	1708.3	A	6999.3	A	25256.4	A	3909.8	B	106	A	0.4936	B	0.0515	B	2.6185	A	2.9535	A	0.401129	BC	0.78923	A	-0.002895	A	0.7897	A
				D70	4 DAT	551.495	AB	90.4697	A	60.686	A	0.055	A	40.1836	A	1.56122	A	35.2243	B	2057.9	A	3391.2	B	1628.2	AB	6979.6	A	25129.8	A	3937.3	B	105.8	A	0.5175	B	0.0518	B	2.6111	A	2.8846	A	0.450475	AB	0.818352	A	-0.004751	A	0.7861	AB
				Control	4 DAT	569.304	A	86.172	A	65.9058	A	0.0597	A	36.1197	AB	1.72754	A	42.549	A	2125.5	A	3676.5	A	1565.6	B	7238.5	A	24378.2	A	4298.2	A	104.28	A	0.5718	A	0.0561	A	2.374	B	2.3659	B	0.47885	A	0.807286	A	0.008053	A	0.7716	B
				D30	5 DAT	320.983	B	84.5213	B	38.2068	B	0.0346	B	28.0779	A	2.15835	A	38.3263	B	1931.8	B	2994	C	1666.5	A	6325.1	B	24145.8	A	3431.6	C	108.93	A	0.4421	C	0.0457	C	2.8365	A	3.3563	A	0.337465	C	0.776713	A	-0.013336	A	0.8071	A
				D50	5 DAT	377.719	B	86.2511	AB	44.6182	B	0.0403	B	32.0897	A	1.94005	AB	37.9677	B	2076.4	A	3279.3	B	1734.2	A	6682.7	B	24571.3	A	3775	B	107.28	A	0.4691	BC	0.0502	B	2.6898	A	2.9282	AB	0.371207	BC	0.778984	A	-0.009383	A	0.8046	A
				D70	5 DAT	578.571	A	93.5452	A	61.5916	A	0.0556	A	33.293	A	1.84629	B	42.5106	AB	2034.3	AB	3302.3	B	1662.3	A	6718.4	B	24702.8	A	3824.7	B	106.87	A	0.4947	B	0.0504	B	2.6898	A	2.8908	AB	0.427022	AB	0.816625	A	-0.006284	A	0.7972	AB
				Control	5 DAT	583.995	A	89.6098	AB	68.2681	A	0.0611	A	31.9733	A	1.98058	AB	47.3936	A	2123.1	A	3662	A	1567.6	B	7656.5	A	26467.2	A	4279.3	A	104.25	B	0.5696	A	0.0557	A	2.4354	B	2.8237	B	0.456489	A	0.797696	A	0.005484	A	0.7884	B
				D30	8 DAT	157.66	C	80.3736	B	19.6275	C	0.0176	C	27.653	B	2.19566	A	39.0818	C	1937.5	B	2802	B	1683.2	AB	5853.2	B	24132.9	A	3150.9	B	108.33	A	0.3992	B	0.0427	B	3.1856	A	3.8193	A	0.22899	B	0.6496	C	-0.004531	A	0.813	A
				D50	8 DAT	257.03	C	87.1093	AB	30.2679	BC	0.0274	BC	24.0421	B	2.51027	A	41.8816	BC	1997.3	B	2922.8	B	1769.4	A	5971.4	B	23335.8	A	3308.3	B	109.1	A	0.3942	B	0.0446	B	2.9307	A	3.2547	B	0.245198	B	0.691598	BC	-0.015105	A	0.8145	A
				D70	8 DAT	416.77	B	95.2554	A	43.502	B	0.0394	B	26.2888	B	2.30477	A	44.9229	AB	1963.9	B	2917.1	B	1744.1	A	5985.2	B	23678	A	3314.4	B	109.87	A	0.4015	B	0.0445	B	2.9815	A	3.3072	AB	0.278628	B	0.765885	AB	-0.0136	A	0.8109	A
				Control	8 DAT	801.455	A	89.6653	A	89.521	A	0.0809	A	37.0516	A	1.67598	B	45.0616	A	2155.9	A	3660.2	A	1637.6	B	7052.3	A	24361.6	A	4268.5	A	104.83	B	0.5502	A	0.0559	A	2.4593	B	2.3109	C	0.479201	A	0.81959	A	0.003657	A	0.799	A
		For the list of traits please see the Supplementary Table 4.
		Common bean was grown in 4 different tretments control and drought treatments irrigated with 30 ml (D30), 50 ml (D50), and 70 ml (D70). Total of six measurements were performed. Five measurements were performed starting at first day after treatment (1 DAT) and continuing during five consecutive days (1 DAT- 5 DAT) and the last measurement was on the 8th day of the experiment (8 DAT).
[truncated: 14 more columns]

## Sheet: S3
Supplementary Table S3. Average readings of the sand volumetric water content (VWC) at each measurement time. Measurements were performed by inserting the sensor needles from the bottom of the tubes.
	The volumetric water content (VWC) of the sand (%)
	Measurement time
Treatments	1 DAT	2 DAT	3 DAT	4 DAT	5 DAT	8 DAT
D30	3.97	3.69	3.61	3.33	3.77	3.85
D50	5.46	6.74	7.47	7.43	7.25	7.12
D70	17.76	17.12	15.38	14	12.51	11.13
Control	37.87	37.11	35.83	35.3	35.16	35.01

## Sheet: S4
Supplementary Table S4. The list of all measured plant traits, the abbreviation, and the devices used for the measurement
Abbreviations	Traits	Trait type	Device	Wavelength/equation
		Morphological	PlantEye
DV	Digital volume (cm2)			Calculated as the product of height and 3D leaf area
PH	Plant height (mm)			Calculated as distribution of elementary triangles along the z-axis
TLA	Total leaf area (cm2)			Calculated as sum of all triangle domains, where each domain represents group of triangles that forms a uniform surface
LAI	Leaf area indeks (mm2 mm−2)			Calculated as TLA/sector size
LAP	Leaf area projected (cm2)			Calculated as an area of the projection of all elementary triangles on X-Y plan
LINC	Leaf inclination (mm2 mm−2)			Describes how leaves on plant are erected and calculated as TLA/LAP
LANG	Leaf angle (°)
LPD	Light penetration depth (mm)			Measured by the deepest point in which the laser can penetrate the canopy along the z-axis
		Color and multispectral	CropReporter
RRed	Red reflectance			640 nm
RGreen	Green reflectance			550 nm
RBlue	Blue reflectance			475 nm
RFarRed	FarRed reflectance			710 nm
RNIR	Near-infrared reflectance			769 nm
RSpcGrn	Specific green			510-590 nm
RChl	Chlorophyll reflectance			730 nm
HUE	Hue			HUE = 60 × [0 + (RGreen - RBlue)/(max - min)], if max = RRed; HUE = 60 × [2 + (RBlue - RRed)/(max - min)], if max = RGreen; HUE = 60 × [4 + (RRed - RGreen)/(max - min)], if max = RBlue. 360 was added in case of HUE < 0
SAT	Saturation			SAT = (max - min)/(max + min) if VAL > 0.5, or SAT = (max - min)/(2.0 - max -min) if VAL < 0.5, while max and min were selected from the RRed, RGreen, RBlue.
VAL	Value			VAL = (max + min) / 2; where max and min are selected from the RRed, RGreen, RBlue
		Vegetation indices	CropReporter
CHI	Chlorophyll index			CHI = (RChl)-1 - (RNIR)-1
ARI	Anthocyanin index			ARI = (RAnth)-1 - (RFarRed)-1
		Vegetation indices	PlantEye
GLI	Green leaf index			GLI = (2 × RGreen - RRed -RBlue)/(2 × RGreen + RRed + RBlue)
NDVI	Normalized difference vegetation index			NDVI = (RNIR - RRed)/(RNIR + RRed)
PSRI	Plant senescence reflectance index			PSRI = (RRed - RGreen)/(RNIR)
		Chlorophyll fluorescence	CropReporter
F0	Minimum chlorophyll fluorescence			Description in material and methods section
Fm	Maximum chlorophyll fluorescence			Description in material and methods section
Fv/Fm	The maximum quantum yield of PSII			Fv/Fm = (Fm-F0)/Fm
FSˊ	Steady-state fluorescence yield			Description in material and methods section
Fmˊ	Maximum chlorophyll fluorescence			Description in material and methods section
Fqˊ/Fmˊ	The effective quantum yield of PSII			Fq'/Fm' = (Fm' - Fs')/Fm'
ETR	Electron transport rate			ETR = Fq'/Fm' × PPFD × (0.5)
NPQ	Non-photochemical quenching			NPQ = (Fm - Fm')/Fm'
qP	Coefficient of photochemical quenching			qP = (Fm' - Fs')/Fv
qN	Coefficient of non-photochemical quenching			qN = 1 – (Fm' – Fo')/(Fm – Fo)
qL	Estimation of "open" reaction centers on basis of a lake model			qL = ((Fm' - Fs') × Fo'))/((Fm' - Fo') × Fs'))
ɸno	Quantum yield of non-regulated non-photochemical energy loss in PSII			ɸno = 1/(NPQ + 1 + qL(Fm/F0 - 1))
